# Supplementary material for: Transcriptomic insights into the molecular mechanism for response of wild emmer wheat to stripe rust fungus
Source: Front Plant Sci. 2024 Jan 3;14:1320976. doi: 10.3389/fpls.2023.1320976 (PMC10791934; doi:10.3389/fpls.2023.1320976)
Supplement: Supplementary file 4 [file Table_1.xlsx]

## Sheet: primers
Table S1 List of the primers used for qRT-PCR in this study
gene ID	Primer_F（5’-- 3’）	Primer_R （5’-- 3’）	Tm
TRIDC6BG047020	AGATGAGGGAGAAGCAAGTTGG	CTAGAGTGCACAACTACACGGT	60
TRIDC7AG076940	AGGGGATGTAGCTGTCGGT	TGCCTAACCCTAGAGCGGT	60
TRIDC2AG054660	ATTATCGGAGGCACGCGAG	ACCACGCGATGTTGACCTT	60
TRIDC4BG009120	TATGTGGGATTACGCGGTAGC	CGAAGGCATAAGGCGACAAAG	60
TRIDC1BG021440	GACGAGGATGTATGCCGATGT	CCTTTGTGATTACCCCCGGAA	60
TRIDC2AG007380	AGGACCTCAAAGAGTGCCC	TGTCGTGCGTATCTGTGGT	60
TRIDC4AG013490	GTGTCGCTCTAGGACTCTCC	TGGAAAAGGATGCGGTAGGT	60
TRIDC4AG028790	CCTTCAGGAACGTGATTTTCTCA	TGTTTGGGGGTACGTGGATATAT	60
TRIDC5AG046680	CGAGTTCGGACCAGTGATAGA	ATCTTGGTTCAATGTCGCTCG	60
TRIDC1BG041010	CCTCTCCTCCCACTCCTACT	CTCCATACGCAACTTGACCG	60
TRIDC7BG042110	TCTCGACAAACACACCGCAAA	TCCACCACCGTAACCTTCTGT	60
TRIDC4BG010840	CTCCCGATCCTGTCAATCCCT	CACATGGCGACGGATATCGAG	60
TRIDC5BG062660	GGCGAAGAGATGGTGATACAAG	CTCTTTGTTGCATGTTGAGGGA	60
TRIDC6BG027210	TTCGGTCACGTTCAAGAGCTG	TTGTAGTCGCTCTCAGGCTCA	60
TRIDC4AG030820	GAAGGTTCAGTCCGCCAAGA	CTCGAGGCTCTACTTCAGCG	60
TRIDC3AG013310	CCAAGGTAACCCCAATGACGA	CCATCTTCTCTTGCCTTCCGT	60
TRIDC7AG052600	CTTCAGGTAGAGTGGCGTTGT	GTTTGAGGTCTGGTCGCTACA	60
TRIDC3BG085820	ATATCGTCAGCTCACCTTTAGC	GTTAAACCCAAACCCGAGACTA	60
TRIDC5BG012410	GCTCGTCTCTTTGGTTGGGATA	AGGCATACTAGGGACACTCTGT	60
TRIDC2AG029160	GATCGGTGTGACTTAGGATCG	GGCCCTAGTGACAAGCATTAA	60
Tublin	TGAGGACTGGTGCTTACCGC	GCACCATCAAACCTCAGGGA	60
