# Supplementary material for: Transcriptomic insights into the molecular mechanism for response of wild emmer wheat to stripe rust fungus
Source: Front Plant Sci. 2024 Jan 3;14:1320976. doi: 10.3389/fpls.2023.1320976 (PMC10791934; doi:10.3389/fpls.2023.1320976)
Supplement: Supplementary file 5 [file Table_2.xlsx]

## Sheet: Sheet1
Table S2 Summary statistics of RNA-seq data and mapping results
Sample_name	Raw_reads	Clean_reads	Clean_bases(G)	Q20(%)	Q30(%)	GC_content(%)	mapped reads （%）	Uniquely mapped reads（%）	No. of Mapped Genes
DR3_24h1	160676884	160132668	24.02	98.17	94.31	44.68	0.9677	0.7946	69675
DR3_24h2	154091132	153504110	23.03	98.05	94.2	44.75	0.9465	0.7745	68954
DR3_24h3	171630490	171041546	25.66	98.06	94.23	45.55	0.897	0.7347	69189
DR3_72h1	141627694	141494584	21.22	98.31	94.66	45.3	0.9272	0.7514	67403
DR3_72h2	140459616	140314564	21.05	98.14	94.32	46.32	0.8568	0.6924	66510
DR3_72h3	161805030	161212282	24.18	98.08	94.26	44.89	0.9563	0.7811	68580
DR3_CK1	158358690	157806144	23.67	97.5	92.58	45.31	0.9055	0.7209	69531
DR3_CK2	153288082	152754492	22.91	97.65	92.97	44.54	0.9613	0.768	69723
DR3_CK3	162238574	161678670	24.25	97.61	92.8	44.49	0.954	0.7645	69692
DR7_24h1	187966358	187790966	28.17	98.21	94.46	45	0.9563	0.7774	69791
DR7_24h2	172431280	171845062	25.78	98.03	94.18	44.9	0.892	0.7581	64622
DR7_24h3	161227006	161064406	24.16	98.06	94.15	44.52	0.9639	0.7671	71784
DR7_72h1	145280642	144944362	21.74	97.8	93.53	44.95	0.9587	0.773	65763
DR7_72h2	177861196	177236242	26.59	98.19	94.52	45.2	0.939	0.7581	65391
DR7_72h3	159998930	159837840	23.98	98.21	94.51	46.99	0.8035	0.6357	64259
DR7_CK1	183526542	182870850	27.43	97.55	92.68	44.34	0.9635	0.777	69380
DR7_CK2	143315726	142815600	21.42	97.48	92.49	43.61	0.9645	0.7739	63311
DR7_CK3	145518746	145012572	21.75	97.53	92.66	44.34	0.9523	0.7373	66144
